# Supplementary material for: Endosomal chloride/proton exchangers need inhibitory TMEM9 β-subunits for regulation and prevention of disease-causing overactivity
Source: Nat Commun. 2025 Apr 1;16:3117. doi: 10.1038/s41467-025-58546-3 (PMC11962092; doi:10.1038/s41467-025-58546-3)
Supplement: Supplementary file 4 — Source Data [file 41467_2025_58546_MOESM4_ESM.xlsx]

## Sheet: Fig. 1_
Uncropped Western blots for Figures 1 d and 1 e
		N= 2 biological replicates
		Densitometry normalized to Actin and Vehicle								Densitometry normalized to Actin and Vehicle								Densitometry normalized to Actin and Vehicle
						ratio								ratio								ratio
		P-p70S6K		p70S6K		P-p70S6K/p70S60K				P-S6		S6		P-S6/S6				P-4E-BP1		4E-BP1		P-4E-BP1/4E-BP1
		Exp.1	Exp.2	Exp.1	Exp.2	i	ii	iii	iv	Exp.1	Exp.2	Exp.1	Exp.2	i	ii	iii	iv	Exp.1	Exp.2	Exp.1	Exp.2	i	ii	iii	iv
	Vehicle	100	100	100	100	1	1	1	1	100	100	100	100	1	1	1	1	100	100	100	100	1	1	1	1
AZD8055	0.0001μM	60.8466	60.1333	64.0432	68.64	0.95	0.89	0.94	0.88	77.3756	79.6074	141.682	134.297	0.55	0.58	0.56	0.59	102.893	104.448	86.9048	90.3533	1.18	1.14	1.2	1.16
	0.001μM	71.4286	75.7778	74.1667	80.6667	0.96	0.89	1.02	0.94	69.1477	71.4505	138.965	128.544	0.5	0.54	0.51	0.56	94.4444	93.4426	98.6111	99.2828	0.96	0.95	0.95	0.94
	0.01μM	68.2303	66.2651	70.8955	74.747	0.96	0.91	0.93	0.89	43.0588	46.1402	136.186	134.01	0.32	0.32	0.34	0.34	74.7158	74.8768	102.703	106.027	0.73	0.7	0.73	0.71
	0.1μM	72.9814	59.3651	135.87	134.095	0.54	0.54	0.44	0.44	9.62567	10.644	160.677	149.522	0.06	0.06	0.07	0.07	5.47857	9.0609	77.5862	82.4302	0.07	0.07	0.12	0.11
	1μM	57.1429	46.5041	123.958	121.537	0.46	0.47	0.38	0.38	18.2353	20.1931	184.186	172.483	0.1	0.11	0.11	0.12	0.46729	1.18049	97.7941	100.296	0	0	0.01	0.01
	10μM	48.5348	39.3827	83.3333	81.2778	0.58	0.6	0.47	0.48	22.0588	25.6692	137.209	130.129	0.16	0.17	0.19	0.2	0	1.32358	116.667	117.85	0	0	0.01	0.01
	25μM	35.7143	26.0526	84.0517	85.9737	0.42	0.42	0.31	0.3	8.34225	10.3648	144.101	137.181	0.06	0.06	0.07	0.08	0	0	93.617	98.0815	0	0	0	0
	50μM	42.0168	42.6126	85.7843	74.9189	0.49	0.56	0.5	0.57	16.3866	18.0296	129.568	120.197	0.13	0.14	0.14	0.15	0	1.87192	87.8049	87.7902	0	0	0.02	0.02
	Vehicle	100	100	100	100	1	1	1	1	100	100	100	100	1	1	1	1	100	100	100	100	1	1	1	1
AZD2014	0.0001μM	115.966	119.114	99.2647	96.887	1.17	1.2	1.02	1.03	151.515	137.778	268.474	236.456	0.56	0.64	0.51	0.58	87.1054	73.5708	98.2951	96.505	0.89	0.9	0.75	0.76
	0.001μM	146.601	144.839	102.414	99.6491	1.13	1.27	1.1	1.05	167.683	155.402	208.333	196.57	0.8	0.85	0.75	0.79	121.124	104.723	135.802	131.079	0.89	0.92	0.77	0.8
	0.01μM	119.688	129.503	122.727	128.609	0.98	0.93	1.06	1.01	135.501	130.433	182.749	171.133	0.74	0.79	0.71	0.76	81.1096	77.9902	61.9599	67.5669	1.31	1.2	1.26	1.15
	0.1μM	94.5813	93.0655	139.655	141.385	0.68	0.67	0.67	0.66	90.7198	86.7501	151.904	147.017	0.6	0.62	0.57	0.59	98.8764	85.9568	83.2151	83.263	1.19	1.19	1.03	1.03
	1μM	24.0927	12.644	72.973	68.5328	0.33	0.35	0.17	0.18	22.5345	24.7953	171.625	167.568	0.13	0.13	0.14	0.15	1.07474	2.26127	72.0344	73.561	0.01	0.01	0.03	0.03
	10μM	38.4	31.6661	90	88.9237	0.43	0.43	0.35	0.36	10.1626	12.191	99.681	102.635	0.1	0.1	0.12	0.12	0	0	97.0843	98.3856	0	0	0	0
	25μM	13.5548	6.39986	58.6047	55.0388	0.23	0.25	0.11	0.12	9.32568	10.9275	83.5913	87.8908	0.11	0.11	0.13	0.12	0	0	88.6873	89.1298	0	0	0	0
	50μM	14.6939	6.47515	74.5714	74.5798	0.2	0.2	0.09	0.09	12.0347	13.6297	76.1773	81.0517	0.16	0.15	0.18	0.17	0	0	106.228	104.757	0	0	0	0
	Vehicle	100	100	100	100	1	1	1	1	100	100	100	100	1	1	1	1	100	100	100	100	1	1	1	1
OSI-027	0.0001μM	33.5417	28.3895	63.617	61.1362	0.53	0.55	0.45	0.46	92.6136	90.2857	91.8919	92.3077	1.01	1	0.98	0.98	50.9507	53.7912	59.7463	63.5187	0.85	0.8	0.9	0.85
	0.001μM	33.4188	28.4091	69.2635	65.5738	0.48	0.51	0.41	0.43	86.0463	85.7143	83.152	85.3147	1.03	1.01	1.03	1	59.7796	64.2621	74.8663	79.909	0.8	0.75	0.86	0.8
	0.01μM	53.2407	48.7879	94.8138	92.5683	0.56	0.58	0.51	0.53	93.5308	92.74	91.4672	90.0378	1.02	1.04	1.01	1.03	58.2464	62.3656	95.8534	99.5047	0.61	0.59	0.65	0.63
	0.1μM	22.155	16.5832	60.7756	59.5165	0.36	0.37	0.27	0.28	52.0585	50.7937	89.6766	90.5983	0.58	0.57	0.57	0.56	30.2366	34.9835	79.4634	81.6479	0.38	0.37	0.44	0.43
	1μM	23.1322	17.3554	63.2795	60.0894	0.37	0.38	0.27	0.29	16.0674	16.5079	85.6004	86.3248	0.19	0.19	0.19	0.19	0	0	81.5294	85.2204	0	0	0	0
	10μM	4.40613	1.25598	64.1233	61.0009	0.07	0.07	0.02	0.02	12.1669	12.938	76.0951	74.8911	0.16	0.16	0.17	0.17	0	0	84.4828	88.8662	0	0	0	0
	25μM	4.35606	1.49148	54.8678	52.7152	0.08	0.08	0.03	0.03	9.33442	10.7937	73.0159	75.2137	0.13	0.12	0.15	0.14	0	0	71.3725	76.6267	0	0	0	0
	50μM	3.02177	0.662879	40.3393	35.8607	0.07	0.08	0.02	0.02	16.0019	16.7442	95.1462	97.6744	0.17	0.16	0.18	0.17	0	0	71.1864	74.5818	0	0	0	0
	Graphs plotted in Prism 8 for version 8.4.2

## Sheet: Fig. 2
Uncropped Western blots for figure 2 a-f
Fig 2A: Tissue distribution of T9A and T9B										Fig 2B: Abundance of vCLCs and T9 proteins in mice with different genotypes											Fig 2C: Abundance of vCLCs and T9 proteins in double T9 double KO in MEFs from different animals
Fig 2D and 2E: Abundance of T9 proteins in brain and kidneys of ClC-3 and in ClC-4 KO animals
Fig 2F: Abundance of T9 proteins in kidneys of ClC-5 KO animals

## Sheet: Fig_3
Numerical data in Figure 3_Characterization C-terminal domains of T9 proteins_Surface expression and ClC-5 currents
						PANEL 3D, UP						PANEL 3D, UP
Fig 3B						Fig 3D
Surface expression of HA-ClC-5 expressed with CD4 or with T9B WT/deletion mutants						Surface expression of HA-ClC-5 expressed with CD4 or with T9B WT/deletion mutants						Current amplitude of HA-ClC-5 expressed with CD4 or with T9B WT/deletion mutants
		Plotted						Plotted						Plotted
Condition	Experiment	PM expr. (HA-ClC-5) (norm. to HA-ClC-5 + CD4)	SD	P-value		Condition	Experiment	PM expr. HA-ClC-5 (norm to HA-ClC-5 + CD4 (WT))	SD	P-value		Condition	Experiment	I (HA-ClC-5) @+80 mV (norm to HA-ClC-5 + CD4)	SD	P-value
HA-ClC-5 + CD4	Exp. 1		0			HA-ClC-5 + T9B	Exp. 1	0.0430681	0.012148			HA-ClC-5 + T9B	Exp. 1	0.181081	0.126542
	Exp. 2						Exp. 2	0.0384727					Exp. 2	0.180416
	Exp. 3						Exp. 3	0.0532844					Exp. 3	0.171419
	Exp. 4						Exp. 4	0.0668755					Exp. 4	0.208393
HA-ClC-5 + T9A	Exp. 1	0.204203	0.08079	0.000282			Exp. 5	0.0623883					Exp. 5	0.466584
	Exp. 2	0.0423343				HA-ClC-5 + T9BΔClarge	Exp. 1	0.878163	0.204998	0.009524		HA-ClC-5 + T9BΔClarge	Exp. 1	0.409163	0.471531	0.031746
	Exp. 3	0.0322608					Exp. 2	0.548404					Exp. 2	1.29675
	Exp. 4	0.057182					Exp. 3	0.613622					Exp. 3	1.10189
HA-ClC-5 + T9B	Exp. 1	0.218754	0.107827	0.000485			Exp. 4	1.00813					Exp. 4	1.70767
	Exp. 2	0.0357316					Exp. 5	0.943688					Exp. 5	1.22549
	Exp. 3	0.0016823				HA-ClC-5 + T9BΔCsmall	Exp. 1	0.222509	0.050328	0.009524		HA-ClC-5 + T9BΔCsmall	Exp. 1	0.176719	0.202837	0.84127
	Exp. 4	0.186192					Exp. 2	0.124043					Exp. 2	0.382546
							Exp. 3	0.0956364					Exp. 3	0.0973018
							Exp. 4	0.114559					Exp. 4	0.301148
							Exp. 5	0.1153					Exp. 5	0.620457
						HA-ClC-5 + T9BΔCprox_int	Exp. 1	1.51602	0.406426	0.009524		HA-ClC-5 + T9BΔCprox_int	Exp. 1	0.143405	0.061951	0.142857
							Exp. 2	0.890306					Exp. 2	0.133237
							Exp. 3	0.845869					Exp. 3	0.24841
							Exp. 4	1.32041					Exp. 4	0.0776159
							Exp. 5	1.79312					Exp. 5	0.162128
						HA-ClC-5 + T9BΔCdist_int	Exp. 1	0.0236439	0.051185	0.547619		HA-ClC-5 + T9BΔCdist_int	Exp. 1	-0.0590503	0.201497	0.84127
							Exp. 2	0.0539404					Exp. 2	0.38539
							Exp. 3	0.0559269					Exp. 3	0.116548
							Exp. 4	0.146674					Exp. 4
							Exp. 5	0.119992					Exp. 5	0.317299
Fig 3E												Fig 3F							Fig 3G
Surface expression of HA-ClC-5 expressed with CD4 or with T9B WT/deletion mutants						Current amplitude of HA-ClC-5 expressed with CD4 or with T9B WT/deletion mutants						Surface expression of HA-ClC-5 expressed with CD4 or with T9B WT/deletion mutants							Surface expression of HA-ClC-5 expressed with CD4 or with T9B WT/deletion mutants
		Plotted						Plotted						Plotted							Plotted
Condition	Experiment	PM expr. HA-T9B (norm to ClC-5 + HA-T9B (WT))	SD	P-value		Condition	Experiment	I (ClC-5) @+80 mV (norm to ClC-5 + CD4)	SD	P-value		Condition	Experiment	PM expr. HA-ClC-5 (norm to HA-ClC-5 + CD4)	SD	P-value			Condition	Experiment	PM expr. HA-ClC-5 (norm to HA-ClC-5 + CD4)	SD	P-value
ClC-5 + HA-T9B	Exp. 1	1	0			ClC-5 + HA-T9B	Exp. 1	0.00283856	0.01255			HA-ClC-5 + T9A	Exp. 1	0.0669197	0.036745				HA-ClC-5 + T9B	Exp. 1	0.044827	0.052246
	Exp. 2	1					Exp. 2	0.00714354					Exp. 2	0.0200795						Exp. 2	0.00221608
	Exp. 3	1					Exp. 3	0.034328					Exp. 3	0.018477						Exp. 3	0.131194
	Exp. 4	1					Exp. 4	0.019826					Exp. 4	0.0569823						Exp. 4	0.154302
	Exp. 5	1					Exp. 5	0.010135					Exp. 5	0.107035						Exp. 5	0.103834
ClC-5 + HA-T9BΔClarge	Exp. 1	5.11534	1.31692	0.011242		ClC-5 + HA-T9BΔClarge	Exp. 1	0.558978	0.102882	0.019841		HA-ClC-5 + T9AΔpAC	Exp. 1	1.13973	0.760719	0.011111				Exp. 6	0.0711101
	Exp. 2	3.83621					Exp. 2	0.59619					Exp. 2	1.34971						Exp. 7	0.0622422
	Exp. 3	3.9726					Exp. 3	0.708586					Exp. 3	1.80844					HA-ClC-5 + T9BΔpAC	Exp. 1	0.476359	0.482703	0.006494
	Exp. 4	6.52539					Exp. 4	0.45515					Exp. 4	1.0223						Exp. 2	0.878905
	Exp. 5	3.1806					Exp. 5	0.470679					Exp. 5	2.89314						Exp. 3	0.722411
ClC-5 + HA-T9BΔCsmall	Exp. 1	1.53142	0.411182	0.655836		ClC-5 + HA-T9BΔCsmall	Exp. 1	0.0369564	0.043704	0.019841		HA-ClC-5 + T9AY122A	Exp. 1	0.42364	0.355527	0.011111				Exp. 4	1.47342
	Exp. 2	0.739594					Exp. 2	0.140802					Exp. 2	0.369046						Exp. 5	1.74847
	Exp. 3	1.54355					Exp. 3	0.0504435					Exp. 3	0.318527						Exp. 6	1.52401
	Exp. 4	1.50881					Exp. 4	0.106907					Exp. 4	0.569439						Exp. 7	1.4544
	Exp. 5	0.819031					Exp. 5	0.0575548					Exp. 5	1.18694					HA-ClC-5 + T9BS138A	Exp. 1	0.0950355	0.253696	0.022727
ClC-5 + HA-T9BΔCprox_int	Exp. 1	7.60039	2.71067	0.011242		ClC-5 + HA-T9BΔCprox_int	Exp. 1	-0.00843022	0.02647	1		HA-ClC-5 + T9AT123A	Exp. 1	0.310339	0.124686	0.011111				Exp. 2	0.0734141
	Exp. 2	1.84224					Exp. 2	0.00618554					Exp. 2	0.236384						Exp. 3	0.372391
	Exp. 3	3.34075					Exp. 3	0.0304543					Exp. 3	0.236703						Exp. 4	0.448214
	Exp. 4	7.40663					Exp. 4	0.0613433					Exp. 4	0.473651						Exp. 5	0.35047
	Exp. 5	2.77774					Exp. 5	0.0255071					Exp. 5	0.48993						Exp. 6	0.800748
ClC-5 + HA-T9BΔCdist_int	Exp. 1	3.90398	1.20913	0.142557		ClC-5 + HA-T9BΔCdist_int	Exp. 1	-0.00637871	0.026743	1		HA-ClC-5 + T9AT137A	Exp. 1	0.106321	0.048052	0.095238				Exp. 7	0.16467
	Exp. 2	0.83694					Exp. 2	-0.00959385					Exp. 2	0.0866071					HA-ClC-5 + T9BS143A	Exp. 1	0.0368156	0.077099	0.818182
	Exp. 3	1.6426					Exp. 3	0.00589284					Exp. 3	0.0696359						Exp. 2	0.0159387
	Exp. 4	2.57258					Exp. 4	0.0514625					Exp. 4	0.100804						Exp. 3	0.0356885
	Exp. 5	1.34243					Exp. 5	0.0346623					Exp. 5	0.193491						Exp. 4	0.18702
												HA-ClC-5 + T9AT123A, T137A	Exp. 1	0.25736	0.207974	0.018519				Exp. 5	0.188433
													Exp. 2	0.200076						Exp. 6	0.149567
													Exp. 3	0.238284						Exp. 7	0.0466277
													Exp. 4	0.645118					HA-ClC-5 + T9BS138A S143A	Exp. 1	0.181541	0.178589	0.158442
																				Exp. 2	0.0564092
																				Exp. 3	0.145608
																				Exp. 4	0.299664
																				Exp. 5	0.516557
																				Exp. 6	0.467003
																				Exp. 7	0.116391

## Sheet: Fig_4
Numerical data in Figure 4, panels c-e
[Mean Fluorescence Intensity (MFI) + 2x Standard Deviation] values from the Flow Cytometry; Statistical analysis were performed in GraphPad Prism (Version 10.3.1)
Fig 4C					Fig 4D					Fig 4E
	SD	p-value				SD	p-value				SD	p-value
Venus ClC-3 + CD4					Venus ClC-3 + CD4					Venus ClC-3 + T9B
33.3	9.03				11.51	4.74				4.68	0.7
17.9					23.1					3.83
9.04					15.6					4.35
14.3					11.5					2.82
Venus ClC-3unc + CD4					Venus ClC-3 + T9A					Venus ClC-3 + T9BΔCID
3.25	1.39	0.0286			3.94	0.74	0.0286			16.8	4.9	0.0286
3.6					3.32					18.6
3.48					5.32					8.05
6.63					3.86					7.9
	SD	p-value				SD	p-value
Venus ClC-3 + CD4					Venus ClC-3 + CD4
33.3	9.03				11.51	4.74
17.9					23.1
9.04					15.6
14.3					11.5
Venus ClC-3td + CD4					Venus ClC-3 + T9B
1.16	0.26	0.0286			4.68	0.7	0.0286
1.24					3.83
1.68					4.35
1.73					2.82

## Sheet: Fig_5
Numerical data in Figure 5a
[Mean Fluorescence Intensity (MFI) + 2x Standard Deviation] values from the Flow Cytometry; Statistical analysis were performed in GraphPad Prism (Version 10.3.1)
Fig 5A
	SD	p-value
Venus ClC-3 + T9A
3.94	0.84
3.86
4.85
2.51
Venus ClC-3JK_C2 + T9A
13.5	2.42	0.0286
6.81
9.43
10.9
Venus ClC-3 + T9B
4.68
4.04
Venus ClC-3JK_C2 + T9B
10.1
9

## Sheet: Suppl Fig 2
Suppl Fig 2: qRT-PCR analysis of different genes in single T9A-KO or T9B-KO organs
	DDCt
	Tmem9A-KO brain
	Clcn3	Clcn4	Clcn5	Tmem9	Tmem9b
	1.24	1.19	1.32		1.3
	1.22	1.23	1.25	7082	0.97
	1.02	1	1.12	19483	2.1
	Tmem9B-KO brain
	Clcn3	Clcn4	Clcn5	Tmem9	Tmem9b
	1.12	1.14	1.14	1.08	37122
	1.05	1.06	1.06	1.1	10016
	0.96	0.97	0.97	0.8
	Tmem9A-KO kidney
	Clcn3	Clcn4	Clcn5	Tmem9	Tmem9b
	0.6	0.87	0.89		0.79
	0.95	0.9	1.04	23987	0.81
	0.92	0.9	0.81	17198	2.05
	Tmem9B-KO Kidney
	Clcn3	Clcn4	Clcn5	Tmem9	Tmem9b
	1.17	1.34	1.02	1.49	12416
	1.26	1.47	1	0.99	38166
	1.05	1.03	1	0.77

## Sheet: Suppl. Fig 3
Suppl Fig 3: Ratiometric measurements of lysosomal pH with Oregon Green dextran in Hela WT, T9A-KO and T9A/T9B double KO cells.
Each individual data was obtained from one dish and pH calibration curves were obtained within the same dish
pH Calibration values were adjusted to a sigmoid curve and pHLys interpolated to the curve
Statistical analysis was performed in GraphPad Prism (Version 10.3.1). Mann Whitney Analysis performed. No statistical significance
Genotype	pH Lys Hela Cells
	WT	T9A-/-	T9A-/- T9B-/-																																										Avrg	SD	SEM	P-value
	4.54192	4.86868	4.803																																										#DIV/0!	#DIV/0!	#DIV/0!
	4.50649	4.42313	4.98338																																										#DIV/0!	#DIV/0!	#DIV/0!	0.8694
	4.62108	4.79984	4.5345																																										#DIV/0!	#DIV/0!	#DIV/0!	0.0723
	4.36823	4.55052	4.52																																										#DIV/0!	#DIV/0!	#DIV/0!	0.0413
	4.62373	4.45661																																											#DIV/0!	#DIV/0!	#DIV/0!	0.0504
	4.79791																																												#DIV/0!	#DIV/0!	#DIV/0!	0.0002
	4.81983																																												#DIV/0!	#DIV/0!	#DIV/0!	0.0519
	4.86546
																																													Avrg	SD	SEM	P-value
																																													#DIV/0!	#DIV/0!	#DIV/0!
																																													#DIV/0!	#DIV/0!	#DIV/0!	0.1587
																																													#DIV/0!	#DIV/0!	#DIV/0!	<0.0001
																																													#DIV/0!	#DIV/0!	#DIV/0!	<0.0001
																																													#DIV/0!	#DIV/0!	#DIV/0!	<0.0001
																																													Avrg	SD	SEM	P-value
																																													#DIV/0!	#DIV/0!	#DIV/0!
																																													#DIV/0!	#DIV/0!	#DIV/0!	0.6843
																																													#DIV/0!	#DIV/0!	#DIV/0!	<0.0001
																																													#DIV/0!	#DIV/0!	#DIV/0!	<0.0001
																																													#DIV/0!	#DIV/0!	#DIV/0!	<0.0001
																																													Avrg	SD	SEM	P-value
																																													#DIV/0!	#DIV/0!	#DIV/0!
																																													#DIV/0!	#DIV/0!	#DIV/0!	0.0013
																																													#DIV/0!	#DIV/0!	#DIV/0!	<0.0001
																																													#DIV/0!	#DIV/0!	#DIV/0!	<0.0001

## Sheet: Suppl.Fig.5
	Supp Fig 5A																	Supp Fig 5B
			Plotted				Plotted													Plotted				Plotted
	Condition	Experiment	HA-ClC-5 protein (a.u.)	SD	P-value		HA-ClC-5 surface expression/ norm. to total protein (a.u.)	SD	P-value									Condition	Experiment	HA-ClC-5 protein (a.u.)	SD	P-value		HA-ClC-5 surface expression/ norm. to total protein (a.u.)	SD	P-value
	HA-ClC-5 + CD4	Exp. 1	20.821	8.05911			0.680803											ClC-5 + CD4	Exp. 1
		Exp. 2	17.291				1.21682												Exp. 2
		Exp. 3	1.629				7.57581												Exp. 3
		Exp. 4	18.131				1.0401												Exp. 4
		Exp. 5	8.025				2.5843												Exp. 5
	HA-ClC-5 + T9B	Exp. 1	14.676	10.8012			0.0467217	0.269972										ClC-5 + HA-T9B	Exp. 1		10.5187				1.27207
		Exp. 2	25.414				0.0304569												Exp. 2	37.452				0.420111
		Exp. 3	12.681				0.0510027												Exp. 3	15.801				0.959496
		Exp. 4	34.382				0.0321229												Exp. 4	16.269				0.951196
		Exp. 5	7.585				0.120598												Exp. 5	17.283				0.869004
	HA-ClC-5 + T9BΔClarge	Exp. 1	10.221	8.97828			1.66319	2.89349	0.022559									ClC-5 + HA-T9BΔClarge	Exp. 1		7.16073				17.5628	0.034869
		Exp. 2	19.1				0.491755												Exp. 2	33.038				1.51693
		Exp. 3	6.93				1.31367												Exp. 3	36.992				1.54965
		Exp. 4	14.732				1.2616												Exp. 4	22.943				4.15762
		Exp. 5	29.991				0.636205												Exp. 5	39.062				1.40498
	HA-ClC-5 + T9BΔCsmall	Exp. 1	19.643	4.72773			0.216324	3.38746	0.03535									ClC-5 + HA-T9BΔCsmall	Exp. 1		10.524				4.77483	0.310266
		Exp. 2	2.891				0.519126												Exp. 2	8.034				1.28504
		Exp. 3	11.339				0.120281												Exp. 3	30.115				0.736689
		Exp. 4	22.719				0.0817531												Exp. 4	7.873				2.75871
		Exp. 5	15.117				0.103562												Exp. 5	21.621				0.528671
	HA-ClC-5 + T9BΔCprox_int	Exp. 1	14.638	7.73012			1.57195	1.57231	0.022559									ClC-5 + HA-T9BΔCprox_int	Exp. 1		6.32617				17.5239	0.034869
		Exp. 2	14.827				0.691133												Exp. 2	9.756				2.55848
		Exp. 3	17.845				0.580708												Exp. 3	11.973				4.23055
		Exp. 4	10.036				2.07323												Exp. 4	23.908				4.58004
		Exp. 5	22.871				0.831134												Exp. 5	12.851				2.82789
	HA-ClC-5 + T9BΔCdist_int	Exp. 1	18.686	1.7223			0.0123914	0.262387	0.624206									ClC-5 + HA-T9BΔCdist_int	Exp. 1		10.909				2.57896	0.563703
		Exp. 2	20.476				0.0476944												Exp. 2	11.72				1.18536
		Exp. 3	19.417				0.0307617												Exp. 3	5.12				4.23484
		Exp. 4																	Exp. 4	29.008				1.2086
		Exp. 5	16.411				0.0597072												Exp. 5	9.183				1.81184
	Supp Fig 5C																	Supp Fig 5D
			Plotted				Plotted													Plotted				Plotted
	Condition	Experiment	HA-ClC-5 protein (a.u.)	SD	P-value		HA-ClC-5 surface expression/ norm. to total protein (a.u.)	SD	P-value									Condition	Experiment	HA-ClC-5 protein (a.u.)	SD	P-value		HA-ClC-5 surface expression/ norm. to total protein (a.u.)	SD	P-value
	HA-ClC-5 + CD4	Exp. 1	13.433	4.90489														HA-ClC-5 + CD4	Exp. 1	4.856	7.16519
		Exp. 2	5.461																Exp. 2	13.741
		Exp. 3	4.126																Exp. 3	2.41
		Exp. 4	9.41																Exp. 4	8.777
		Exp. 5	0.749																Exp. 5	5.476
	HA-ClC-5 + T9A	Exp. 1	13.193	3.44623			0.0737014	0.520972											Exp. 6	8.627
		Exp. 2	15.278				0.0167413												Exp. 7	23.674
		Exp. 3	11.064				0.0220007											HA-ClC-5 + T9B	Exp. 1	18.348	5.33972			0.0394961	0.587277
		Exp. 4	16.187				0.0456084												Exp. 2	5.569				0.00572145
		Exp. 5	7.622				0.108762												Exp. 3	14.414				0.118087
	HA-ClC-5 + T9AΔpAC	Exp. 1	13.216	3.86299			1.26805	11.4238	0.013535										Exp. 4	15.361				0.151299
		Exp. 2	9.159				1.85753												Exp. 5	6.053				0.25599
		Exp. 3	17.923				1.49585												Exp. 6	5.836				0.134812
		Exp. 4	13.249				1.12601												Exp. 7	13.532				0.0559085
		Exp. 5	8.24				2.99145											HA-ClC-5 + T9BΔpAC	Exp. 1	22.572	5.97903			0.356783	7.1185	0.004363
	HA-ClC-5 + T9AY122A	Exp. 1	16.989	4.06851			0.337062	3.91932	0.013535										Exp. 2	18.178				0.789554
		Exp. 2	16.931				0.250797												Exp. 3	22.957				0.611706
		Exp. 3	19.248				0.258406												Exp. 4	13.199				1.69467
		Exp. 4	10.256				0.763435												Exp. 5	8.131				1.8289
		Exp. 5	10.744				1.09536												Exp. 6	9.755				2.2097
	HA-ClC-5 + T9AT123A	Exp. 1	12.501	2.50922			0.318432	1.6164	0.013535										Exp. 7	12.446				1.68016
		Exp. 2	8.505				0.308147											HA-ClC-5 + T9BS138A	Exp. 1	25.458	8.79403			0.0542633	1.38543	0.224641
		Exp. 3	13.821				0.267325												Exp. 2	26.006				0.0434003
		Exp. 4	8.151				0.658381												Exp. 3	37.508				0.209895
		Exp. 5	11.801				0.34616												Exp. 4	23.466				0.26332
	HA-ClC-5 + T9AT137A	Exp. 1	11.11	2.7371			0.136524	0.593631	0.117185										Exp. 5	16.275				0.249431
		Exp. 2	10.796				0.0890699												Exp. 6	18.426				0.404546
		Exp. 3	15.502				0.065364												Exp. 7	9.792				0.178141
		Exp. 4	8.259				0.148356											HA-ClC-5 + T9BS143A	Exp. 1	12.301	6.44305			0.0428522	0.712774	0.848006
		Exp. 5	9.537				0.16665												Exp. 2	22.989				0.0122426
	HA-ClC-5 + T9AT123A, T137A	Exp. 1	19.559	5.42155			0.197872	4.29458	0.060052										Exp. 3	18.492				0.0472913
		Exp. 2	14.609				0.157319												Exp. 4	16.081				0.155189
		Exp. 3																	Exp. 5	15.682				0.151808
		Exp. 4	13.558				0.186473												Exp. 6	7.306				0.200358
		Exp. 5	6.412				0.855496												Exp. 7	4.339				0.0722897
																		HA-ClC-5 + T9BS138A S143A	Exp. 1	16.465	4.90084			0.165895	1.09296	0.183705
																			Exp. 2	13.516				0.0516765
																			Exp. 3	6.63				0.48189
																			Exp. 4	23.116				0.156379
																			Exp. 5	15.691				0.58648
																			Exp. 6	15.884				0.350634
																			Exp. 7	13.391				0.120441

## Sheet: Suppl. Fig.7
Suppl. Fig 7: Surface expression of HA-ClC-5 in Xenopus laevis oocytes; values in arbitrary unit (arb.units)
	Water Control	HA ClC-5 + CD4	HA ClC-5 + T9A	HA ClC-5 + T9A-HA	HA ClC-5 + T9A ΔCID
	8.7	3838	175	397.4	410.2
	71.4	680.6	384	244.3	225.4
	32.9	2407	342	193.5	84.8
	53.3	1411	161.6	306	26.26
	123	599.3	105.1	22.18	91.3
	168	3266	11.53	35.38	52.12
	15.05	1033	50.09	36.69	277.3
	50.6	1242	56.15	120.9	447
		755.2	124.6	78.61	101.2
		3309	262.5	89	113.5
		711	122	183.8	35.06
		2531	159.1	75.67	574.7

## Sheet: Suppl. Fig.8
Suppl. Fig 8: [Mean Fluorescence Intensity (MFI) + 2x Standard Deviation] values from the Flow Cytometry; Statistical analysis were performed in GraphPad Prism (Version 10.3.1)
Supp Fig 8B					Supp Fig 8C
	SD	p-value				SD	p-value
Venus ClC-3 + T9A					Venus ClC-3 + T9B
5.32	0.7				6.19	1.5
3.68					3.26
4.85					2.82
Venus ClC-3 + AOA					Venus ClC-3 + T9BΔCID_prox
27.8	5.17	0.1			12.5	1.61	0.1
19.4					8.72
15.4					9.64
						SD	p-value
					Venus ClC-3 + T9B
					6.19	1.5
					3.26
					2.82
					Venus ClC-3 + T9BΔCID_dist
					12.6	2.53	0.1
					9.41
					15.6
						SD	p-value
					Venus ClC-3 + T9B
					6.19	1.5
					3.26
					2.82
					Venus ClC-3 + T9BΔCID_xdist
					9.85	1.82	0.1
					7.09
					11.5

[truncated: 1 more sheets: Suppl.Fig. 9]
